# Supplementary material for: Resveratrol Downmodulates Neutrophil Extracellular Trap (NET) Generation by Neutrophils in Patients with Severe COVID-19
Source: Antioxidants (Basel). 2022 Aug 29;11(9):1690. doi: 10.3390/antiox11091690 (PMC9495554; doi:10.3390/antiox11091690)
Supplement: Supplementary file 1 [file antioxidants-11-01690-s001.zip]

Archive with 1 entries (1 files):
- antioxidants-1855611-supplementary.pdf
